# Supplementary material for: Genome-Wide Identification of the Zinc Finger-Homeodomain (ZF-HD) Gene Family and Their Response to Cold Stress in Rosa chinensis
Source: Genes (Basel). 2026 Jan 15;17(1):90. doi: 10.3390/genes17010090 (PMC12841256; doi:10.3390/genes17010090)
Supplement: Supplementary file 1 [file genes-17-00090-s001.zip]

Archive with 1 entries (1 files):
- genes-4065014-supplementary.xlsx
