# Supplementary material for: Genome-Wide Identification of the Zinc Finger-Homeodomain (ZF-HD) Gene Family and Their Response to Cold Stress in Rosa chinensis
Source: Genes (Basel). 2026 Jan 15;17(1):90. doi: 10.3390/genes17010090 (PMC12841256; doi:10.3390/genes17010090)
Supplement: Supplementary file 1 [file genes-17-00090-s001.zip › genes-4065014-supplementary.xlsx]

## Sheet: Sheet1
Supplementary Table S1 Primes used for qRT-PCR
Gene ID	Forward primer	Reverse primer
Chr2g0112031	GGAGATGGAGCCGAGTTACG	CCCTCCTTGTCTGCTGTTGT
Chr2g0168531	ATGGGTGCAGGGAGTTCATG	TAGGTGAAGAGCACTCGCAC
Chr2g0101391	TTCGAAGAAGCGGTTTCGGA	CAGAACACAACTGCTGCACC
Chr2g0168471	AGGAGCCCCAATTCAGCTTC	TCTGCTCCTGGCTGAACTTG
Chr4g0439861	AGCCCATTTCTACCACAGCC	GGTACACAACCGCCGTATGA
Chr6g0301181	TCGTCGACATCCACAACCAG	GCGCATTTCAGAGCTTCGAG
Chr7g0219261	GTGAGTTCATGCCCAGTGGA	CAACCCGAGTGTTGCTGTTG
Chr7g0181371	CGGTGGATGGATGCAGAGAA	TCCCTCCGGTGAAAATTCCG
Chr7g0177751	CCGAGGAGATCTTCACCACG	CTTCTGCTCCACCGTGAACT
RcUBI1	GGGCAATCATCTGGAAGTGCTCGT	GCCCCCAAAGAGAAACCCTGCG
Chr2g0158011	CCTACCTTTGGCACCAAGGT	TACCGTCCTTGAGGAGCTGA
Chr5g0013261	CGTTTCCTCTGGAAGCCCAT	GTCACCAGGGAACTCACCAG
Chr5g0013251	CCATTCTCTGGTGAACCCCC	CACTTCGAGCTCACGGTTCT
Chr6g0277181	CCGCTGGTCATTGAGGAAGT	TCGCCTACGCTTTCCACAAT
Chr4g0443671	CGTGGGATTGGCTAAGGGTT	TGGCACGATCTCACGAACAA
.
